# Supplementary material for: Mechanism of Action of Cyanidin 3-O-Glucoside in Gluconeogenesis and Oxidative Stress-Induced Cancer Cell Senescence
Source: Antioxidants (Basel). 2022 Apr 9;11(4):749. doi: 10.3390/antiox11040749 (PMC9029247; doi:10.3390/antiox11040749)
Supplement: Supplementary file 1 [file antioxidants-11-00749-s001.zip]

Archive with 1 entries (1 files):
- antioxidants-1669296-supplementary.pdf
